# Supplementary material for: Imipenem-Induced Transcriptional Responses of Porin, Efflux Pumps, and Carbapenemase Genes in Clinical Carbapenem-Resistant Acinetobacter baumannii
Source: Antibiotics (Basel). 2026 Mar 15;15(3):299. doi: 10.3390/antibiotics15030299 (PMC13023831; doi:10.3390/antibiotics15030299)
Supplement: Supplementary file 1 [file antibiotics-15-00299-s001.zip]

Archive with 1 entries (1 files):
- antibiotics-4158978-supplementary.pdf
